# Supplementary material for: Combination Treatment with Hydroxytyrosol and Vitamin E Improves NAFLD-Related Fibrosis
Source: Nutrients. 2022 Sep 14;14(18):3791. doi: 10.3390/nu14183791 (PMC9505330; doi:10.3390/nu14183791)
Supplement: Supplementary file 1 [file nutrients-14-03791-s001.zip]

Archive with 1 entries (1 files):
- nutrients-1887317-supplementary.pdf
